# Supplementary material for: Fermentation Efficiency and Profile of Volatile Compounds in Rye Grain Mashes from Crops Fertilised with Agrifood Waste Ashes
Source: Molecules. 2025 Aug 2;30(15):3251. doi: 10.3390/molecules30153251 (PMC12348167; doi:10.3390/molecules30153251)
Supplement: Supplementary file 1 [file molecules-30-03251-s001.zip]

Archive with 4 entries (3 files):
- molecules-3784791-supplementary/
- molecules-3784791-supplementary/molecules-3784791_Supplementary material_Figure S1.pdf
- molecules-3784791-supplementary/molecules-3784791_Supplementary material_Figure S2.pdf
- molecules-3784791-supplementary/molecules-3784791_Supplementary material_Table S1.pdf
